# Supplementary material for: Restoration of T and B Cell Differentiation after RAG1 Gene Transfer in Human RAG1 Defective Hematopoietic Stem Cells
Source: Biomedicines. 2024 Jul 5;12(7):1495. doi: 10.3390/biomedicines12071495 (PMC11275127; doi:10.3390/biomedicines12071495)
Supplement: Supplementary file 1 [file biomedicines-12-01495-s001.zip]

Archive with 1 entries (1 files):
- biomedicines-2986534-supplementary.pdf
